# Supplementary material for: Using Geovisualization Tools to Examine Attitudes towards Alcohol Exposure in Urban Environments: A Pilot Study in Madrid, Spain
Source: Int J Environ Res Public Health. 2022 Jul 27;19(15):9192. doi: 10.3390/ijerph19159192 (PMC9368102; doi:10.3390/ijerph19159192)
Supplement: Supplementary file 1 [file ijerph-19-09192-s001.zip]

Archive with 1 entries (1 files):
- ijerph-1747903-supplementary.pdf
